# Supplementary material for: The Mycobacterium ulcerans toxin mycolactone causes destructive Sec61-dependent loss of the endothelial glycocalyx and vessel basement membrane to drive skin necrosis
Source: eLife. 2025 Feb 6;12:RP86931. doi: 10.7554/eLife.86931 (PMC11801798; doi:10.7554/eLife.86931)
Supplement: Figure 7—source data 2. — Immunoblots for Figure 7—figure supplement 3 were performed as described in the legend of Figure 7—figure supplement 3. This file shows the full-size blots probed with anti-FN1 and anti-GAPDH antibodies for each of three biological repeats (‘rep 1&2’ and ‘rep 3’), alongside molecular weight markers and annotated for treatments. [file elife-86931-fig7-data2.zip]

Archive with 5 entries (5 files):
- Figure 7-source data 2/1600920 fn2.Tif
- Figure 7-source data 2/160920 fn1.Tif
- Figure 7-source data 2/170920 hdmec gapdh.Tif
- Figure 7-source data 2/170920 hdmec2 gapdh.Tif
- Figure 7-source data 2/Figure 7-figure supplement 3 annotated blots 3 reps.pdf
