# Supplementary material for: The Mycobacterium ulcerans toxin mycolactone causes destructive Sec61-dependent loss of the endothelial glycocalyx and vessel basement membrane to drive skin necrosis
Source: eLife. 2025 Feb 6;12:RP86931. doi: 10.7554/eLife.86931 (PMC11801798; doi:10.7554/eLife.86931)
Supplement: Figure 7—source data 3. — Immunoblots for Figure 7—figure supplement 3 were performed as described in the legend of Figure 7—figure supplement 3. This folder contains the raw images collected on the Fusion FX Imager (Vilber-Lourmat) for blots probed with anti-FN1 and anti-GAPDH antibodies for each of three biological repeats (‘rep 1&2’ and ‘rep 3’). [file elife-86931-fig7-data3.zip]

Archive with 5 entries (4 files):
- Figure 7-source data 3/
- Figure 7-source data 3/hdmec fn1 rep 1&2.Tif
- Figure 7-source data 3/hdmec fn1 rep 3.Tif
- Figure 7-source data 3/hdmec gapdh rep 1&2.Tif
- Figure 7-source data 3/hdmec gapdh rep 3.Tif
