# Supplementary material for: The Mycobacterium ulcerans toxin mycolactone causes destructive Sec61-dependent loss of the endothelial glycocalyx and vessel basement membrane to drive skin necrosis
Source: eLife. 2025 Feb 6;12:RP86931. doi: 10.7554/eLife.86931 (PMC11801798; doi:10.7554/eLife.86931)
Supplement: Figure 7—source data 4. — Immunoblots for Figure 7—figure supplement 4 were performed as described in the legend of Figure 7—figure supplement 4. This file shows the full-size blots probed with anti-ITGA5 and anti-GAPDH antibodies for each of three biological repeats (‘rep a&b’ and ‘rep c’), alongside molecular weight markers and annotated for treatments. [file elife-86931-fig7-data4.zip]

Archive with 2 entries (1 files):
- Figure 7-source data 4/
- Figure 7-source data 4/Figure 7-source data 3.pdf
